# Supplementary material for: Peroxidase (POD) Mimicking Activity of Different Types of Poly(ethyleneimine)-Mediated Prussian Blue Nanoparticles
Source: Nanomaterials (Basel). 2024 Dec 29;15(1):41. doi: 10.3390/nano15010041 (PMC11722672; doi:10.3390/nano15010041)
Supplement: Supplementary file 1 [file nanomaterials-15-00041-s001.zip]

Archive with 1 entries (1 files):
- nanomaterials-3369484-supplementary.pdf
